# Supplementary material for: The cost of living in larger primate groups includes higher fly densities
Source: Ecohealth. 2022 Jun 4;19(2):290–8. doi: 10.1007/s10393-022-01597-5 (PMC9166189; doi:10.1007/s10393-022-01597-5)
Supplement: Supplementary file 1 — Supplementary file1 (XLSX 13 kb) [file 10393_2022_1597_MOESM1_ESM.xlsx]

## Sheet: species_community_matrix_cleane
Sample ID	Calliphora vomitoria	Chrysomya bezziana	Chrysomya putoria	Lucilia illustris	Lucilia sericata	Musca bezzii	Muscina prolapsa	Pollenia atramentaria	Pollenia pediculata	Protophormia terraenovae	Sarcophaga brevicornis	Sarcophaga dewulfi	Sarcophaga haemorrhoidalis	N Dipteran reads	N Dipteran reads assigned to species level	N Flies Extracted	Park	Primate group	Comment
5792	0	0	2726	0	0	0	0	0	0	0	0	0	118	2850	2844	100	Kibale	olive baboons	In group
5793	0	0	7680	0	0	0	0	0	0	0	0	0	0	7681	7680	100	Kibale	olive baboons	Outside group
5794	0	0	569	0	0	0	0	0	0	0	0	0	324	894	893	100	Kibale	blue guenons	In group
5795	0	137	2223	0	0	0	0	0	0	0	0	0	918	3285	3278	100	Kibale	blue guenons	Outside group
5796	0	0	3021	0	0	0	0	0	0	0	0	0	892	3915	3913	100	Kibale	black-and-white colobus	In group
5797	0	0	8445	0	0	0	0	0	0	0	0	50	0	8496	8495	100	Kibale	black-and-white colobus	Outside group
5798	0	0	4350	0	0	0	0	0	0	0	0	0	162	4517	4512	100	Kibale	grey-cheeked mangabey	In group
5799	0	0	145	0	0	0	0	0	0	0	0	0	0	145	145	100	Kibale	grey-cheeked mangabey	Outside group
5800	0	0	3259	0	0	0	0	0	0	0	0	0	0	3262	3259	100	Kibale	red colobus	In group
5801	0	0	493	0	0	230	0	0	0	0	0	0	66	791	789	100	Kibale	red colobus	Outside group
5802	0	0	210	0	0	1651	0	0	0	0	0	0	0	1861	1861	75	Kibale	red-tailed guenons	In group
5803	0	0	403	0	0	0	0	0	0	0	12	0	3989	4410	4404	75	Kibale	red-tailed guenons	Outside group
5804	367	0	0	279	831	0	569	634	376	128	0	0	25	3227	3209	100	Rehberge		Control
5805	186	0	0	140	375	0	250	271	178	50	0	0	0	1468	1450	0			Extraction Blank
NTC	0	0	0	0	0	0	0	0	0	0	0	0	0	0	0	0			PCR NTC
